# Supplementary material for: The role of balanced time perspective mediating the relationship between mindfulness as a trait and life satisfaction in Catalan University students
Source: Curr Psychol. 2022 Nov 9:1–10. Online ahead of print. doi: 10.1007/s12144-022-03795-4 (PMC9644383; doi:10.1007/s12144-022-03795-4)
Supplement: Supplementary file 1 — Supplementary Material 1 [file 12144_2022_3795_MOESM1_ESM.xlsx]

## Sheet: BASE DADES TFM
SexeGènere	Edat	Tipusestudi	Estudis	Curs	PN4	PN5	PN16	PN22	PN27	PN33	PN34	PN36	PN50	PN54	PassatNegatiu	PP2	PP7	PP11	PP15	PP20	PP25	PP29	PP41	PP49	PassatPositiu	PH1	PH8	PH12	PH17	PH19	PH23	PH26	PH28	PH31	PH32	PH42	PH44	PH46	PH48	PH55	PresentHedonista	PF3	PF14	PF35	PF37	PF38	PF39	PF47	PF52
1	24	1	1	4	3	5	4	2	3	2	2	3	2	3	2.9	4	3	4	3	4	4	3	5	5	3.88889	3	2	5	4	5	1	4	2	2	2	2	3	4	3	3	3	1	1	4	4	3	1	4	3
2	26	1	1	2	4	4	4	3	4	3	4	4	4	4	3.8	5	4	4	4	4	4	4	4	4	4.11111	5	4	5	4	3	2	4	2	2	2	2	2	2	3	4	3.06667	2	2	4	2	2	2	4	3
2	19	1	1	1	2	5	5	5	5	4	5	4	5	1	4.1	4	5	3	5	5	5	3	5	5	4.44444	4	3	4	5	5	2	5	4	4	3	4	5	3	3	5	3.93333	2	2	5	3	3	1	5	3
1	26	1	1	4	4	2	5	5	4	3	4	3	4	4	3.8	3	2	2	3	1	2	3	1	1	2	4	2	3	3	2	2	3	3	2	2	2	2	3	2	4	2.6	1	2	2	2	1	1	3	4
2	21	1	1	4	4	2	4	4	5	4	4	2	2	4	3.5	3	1	4	4	4	3	5	3	3	3.33333	3	2	5	4	3	2	4	4	2	4	2	2	4	3	4	3.2	4	2	5	2	4	2	4	3
2	38	1	1	2	3	2	3	5	4	3	3	1	3	3	3	3	3	4	3	3	4	1	5	5	3.44444	4	3	4	4	4	3	5	3	5	3	4	3	4	3	5	3.8	2	3	4	3	2	3	1	3
2	18	1	1	1	3	4	5	3	4	3	2	3	4	2	3.3	3	3	4	4	4	2	4	5	3	3.55556	5	3	4	4	5	3	5	4	5	4	5	4	4	4	4	4.2	4	1	5	4	3	3	3	4
2	19	1	1	2	3	5	4	5	1	3	5	3	2	2	3.3	5	1	5	5	5	4	3	4	5	4.11111	5	5	3	5	4	3	5	2	5	5	5	4	5	5	3	4.26667	5	4	5	4	3	1	2	2
2	22	1	1	1	4	4	5	5	5	4	5	4	5	5	4.6	4	4	4	5	5	4	4	5	5	4.44444	2	2	4	4	2	2	5	2	2	4	2	2	4	4	5	3.06667	1	1	4	2	2	1	2	2
2	27	1	1	3	2	4	4	4	2	1	5	4	2	2	3	2	2	5	4	5	5	2	2	5	3.55556	2	3	2	5	5	2	4	3	4	3	2	2	4	5	4	3.33333	1	1	5	3	4	1	1	3
2	20	1	1	2	4	5	4	5	1	2	1	1	2	1	2.6	4	2	3	3	2	5	1	2	5	3	5	4	5	5	2	2	5	2	4	2	4	3	3	3	5	3.6	2	4	5	2	1	5	1	1
1	19	1	1	1	3	4	4	3	2	2	3	4	4	2	3.1	3	2	4	4	3	4	2	5	4	3.44444	5	4	3	4	4	3	4	2	4	2	3	2	4	2	3	3.26667	1	2	4	5	3	4	3	4
2	24	1	1	4	2	3	2	4	2	1	2	2	2	2	2.2	5	3	5	3	4	4	3	4	2	3.66667	4	2	3	5	4	2	3	2	3	3	2	1	3	1	4	2.8	1	5	5	3	3	3	1	3
2	21	1	1	3	5	5	5	3	5	4	4	2	5	5	4.3	2	3	3	4	4	3	2	4	1	2.88889	5	1	5	5	5	2	4	1	3	4	4	1	2	3	4	3.26667	4	2	4	4	2	2	4	2
2	19	1	1	3	2	2	1	4	3	3	2	2	2	2	2.3	4	2	4	3	3	4	2	3	4	3.22222	3	3	3	4	4	2	4	1	2	2	2	3	4	4	4	3	2	2	4	3	1	1	2	1
2	29	1	1	2	5	4	3	4	5	2	3	1	2	4	3.3	5	2	4	4	2	4	4	4	4	3.66667	2	1	4	4	5	1	4	2	2	2	1	2	3	3	4	2.66667	2	2	2	3	2	2	4	4
2	18	1	1	1	5	3	4	5	3	3	4	3	4	2	3.6	5	4	4	4	4	3	4	5	5	4.22222	3	4	5	4	4	1	5	3	5	3	3	5	4	4	5	3.86667	2	2	4	3	2	2	2	3
2	24	1	1	4	1	3	3	2	3	2	3	3	2	2	2.4	4	3	4	4	4	4	3	4	4	3.77778	3	3	2	4	4	2	4	3	2	4	2	3	3	4	4	3.13333	3	2	4	4	3	3	3	2
2	52	1	1	2	2	4	4	2	4	2	3	1	2	2	2.6	3	2	5	4	4	2	3	4	4	3.44444	1	4	3	4	4	3	4	2	4	4	3	4	3	5	5	3.53333	3	2	4	4	2	2	2	4
2	18	1	1	1	3	4	4	4	4	4	3	2	4	5	3.7	3	2	3	4	4	2	1	4	5	3.11111	4	4	5	4	4	2	4	2	3	2	3	2	2	4	5	3.33333	4	3	4	3	3	2	1	2
2	18	1	1	1	5	2	5	5	5	1	5	5	4	2	3.9	5	3	5	5	4	5	5	4	5	4.55556	4	4	5	4	4	2	4	1	1	3	1	2	4	2	5	3.06667	3	2	5	4	1	1	2	1
2	18	1	1	1	4	3	5	2	4	2	4	2	4	4	3.4	4	4	5	4	5	4	5	4	5	4.44444	4	2	5	4	5	1	5	3	3	4	2	3	4	2	5	3.46667	4	2	4	4	3	1	2	1
2	22	1	1	4	2	4	4	4	4	2	4	1	3	2	3	5	2	5	2	3	3	3	5	4	3.55556	2	4	3	3	5	4	4	2	3	4	4	5	4	3	5	3.66667	2	2	4	3	4	3	1	4
2	21	1	1	4	3	3	4	3	4	3	3	2	4	4	3.3	4	2	4	4	4	3	4	4	4	3.66667	1	1	3	3	3	1	4	2	2	3	3	3	3	3	3	2.53333	2	2	3	3	2	1	3	2
2	21	1	1	3	5	4	5	5	5	3	5	2	5	4	4.3	3	3	3	5	3	2	1	4	3	3	2	4	5	3	1	3	3	2	2	2	2	2	3	3	5	2.8	1	1	2	4	3	1	2	2
2	21	1	1	4	2	5	4	4	4	2	4	2	2	2	3.1	4	2	5	3	2	3	2	5	4	3.33333	2	4	4	3	2	2	4	2	2	2	1	4	3	1	5	2.73333	4	1	4	2	4	2	4	2
1	23	1	1	4	5	4	5	2	4	2	2	3	4	3	3.4	4	5	4	4	4	4	2	3	2	3.55556	5	4	3	4	3	3	4	3	4	2	4	3	4	4	4	3.6	2	2	4	2	1	1	2	1
2	26	1	1	3	3	4	4	5	2	2	2	4	4	4	3.4	5	5	5	4	4	3	4	4	3	4.11111	5	5	5	5	5	3	5	4	4	3	5	5	5	5	5	4.6	1	3	4	4	4	2	1	2
2	27	1	1	1	3	2	5	5	2	3	5	4	4	5	3.8	3	1	1	2	2	1	1	2	1	1.55556	1	2	5	2	1	1	1	1	1	2	2	1	2	1	2	1.66667	4	2	2	4	5	3	3	1
2	18	1	1	1	2	4	4	4	2	2	1	1	2	1	2.3	5	3	5	5	4	5	4	4	5	4.44444	5	4	5	5	5	1	5	4	4	4	3	2	4	4	5	4	3	2	5	4	3	2	2	2
2	18	1	1	1	5	3	4	4	4	3	3	2	4	5	3.7	5	1	3	4	4	3	4	4	4	3.55556	4	5	4	2	5	4	4	3	4	4	2	4	4	3	3	3.66667	3	3	1	4	3	4	3	3
2	19	1	1	2	4	3	4	4	2	4	4	2	4	4	3.5	4	2	2	4	2	2	4	4	4	3.11111	3	2	5	3	4	2	4	4	3	4	3	2	4	4	4	3.4	2	2	3	2	2	2	2	2
2	19	1	1	2	2	4	4	3	1	2	1	2	1	1	2.1	5	4	5	3	4	5	2	4	5	4.11111	5	4	4	5	5	3	4	4	3	3	3	4	4	3	3	3.8	3	1	4	4	2	2	2	2
1	21	1	1	4	5	4	5	4	5	4	4	4	4	4	4.3	3	3	4	3	3	5	2	3	3	3.22222	3	2	3	3	4	2	5	2	4	5	4	2	4	4	4	3.4	1	3	4	4	4	2	2	3
2	18	1	1	1	4	4	4	1	4	4	3	3	2	3	3.2	4	4	4	4	4	4	2	3	3	3.55556	5	4	5	4	5	4	5	4	3	4	3	4	5	4	4	4.2	3	3	3	4	3	2	2	2
2	20	1	1	1	1	2	3	5	1	3	3	2	4	1	2.5	3	3	1	3	3	3	2	1	3	2.44444	4	2	5	5	5	1	5	2	3	3	4	4	5	5	5	3.86667	1	5	4	4	4	4	2	2
2	21	1	1	4	4	3	5	3	2	2	3	4	4	2	3.2	3	4	4	5	5	4	2	5	5	4.11111	4	4	5	4	4	2	3	3	3	4	4	4	4	4	4	3.73333	4	2	2	4	4	4	4	3
2	20	1	2	3	4	3	3	4	4	3	5	3	4	3	3.6	4	3	3	3	3	4	3	3	3	3.22222	3	4	4	5	4	3	5	4	3	2	4	3	4	3	3	3.6	4	2	5	3	2	2	2	2
2	23	1	2	3	2	3	4	4	2	2	2	2	1	1	2.3	4	2	5	5	5	4	2	5	4	4	3	4	4	5	4	4	4	5	4	4	4	4	4	4	4	4.06667	4	4	5	2	4	1	2	4
2	18	1	2	1	4	4	5	3	4	3	3	2	2	4	3.4	4	4	4	4	4	3	4	3	4	3.77778	3	4	4	4	3	2	4	2	4	4	4	4	3	3	5	3.53333	4	3	4	4	2	2	3	2
2	21	1	2	2	4	3	4	4	5	4	5	4	4	2	3.9	4	4	5	5	4	4	4	5	2	4.11111	3	4	4	4	2	5	5	3	1	3	2	3	2	3	4	3.2	3	2	5	5	3	3	3	2
2	21	1	2	3	4	4	4	3	5	2	5	2	4	2	3.5	3	3	4	4	3	3	1	4	4	3.22222	5	5	4	2	4	2	4	2	4	4	4	2	4	5	2	3.53333	1	1	5	2	1	1	3	1
2	22	1	2	2	4	3	4	2	4	3	4	4	3	2	3.3	3	3	4	4	5	3	4	4	3	3.66667	3	2	5	5	3	2	5	2	3	3	2	4	4	3	5	3.4	4	2	5	4	3	2	2	1
2	28	1	2	4	2	2	4	2	4	2	2	2	3	2	2.5	3	1	2	4	5	4	1	5	4	3.22222	5	1	2	5	5	1	5	2	4	4	2	3	3	4	4	3.33333	3	1	5	2	1	1	3	1
2	19	1	2	2	5	4	5	5	5	3	4	2	4	4	4.1	2	1	3	3	4	2	2	2	2	2.33333	3	4	5	4	3	3	4	2	3	3	3	4	3	4	5	3.53333	1	1	5	3	2	1	2	3
2	21	1	2	2	5	5	4	5	4	3	3	2	3	2	3.6	3	1	3	3	3	2	2	5	1	2.55556	2	4	3	4	5	2	5	2	3	4	2	3	4	3	4	3.33333	1	2	5	3	1	1	1	4
2	19	1	2	2	5	5	4	4	2	3	2	2	5	1	3.3	3	2	3	3	3	2	1	5	2	2.66667	1	4	4	5	4	3	5	2	4	4	3	4	4	4	3	3.6	1	3	5	4	1	1	3	4
2	19	1	2	1	5	3	4	3	4	2	4	5	5	4	3.9	3	5	3	4	3	3	2	3	4	3.33333	4	5	3	4	5	4	5	3	4	3	2	3	4	4	4	3.8	3	2	4	5	4	2	1	3
1	21	1	2	1	5	4	4	5	3	2	4	4	5	4	4	3	5	4	3	5	3	2	4	3	3.55556	4	3	5	4	3	3	4	2	2	2	2	4	3	4	4	3.26667	1	2	4	4	3	2	2	3
2	19	1	2	2	5	4	5	5	2	5	3	5	5	4	4.3	5	4	5	4	2	4	5	4	2	3.88889	4	5	5	4	5	4	5	2	5	4	5	5	5	5	5	4.53333	4	3	5	4	5	3	1	2
2	18	1	2	1	4	3	4	2	4	2	3	4	4	4	3.4	3	4	4	4	2	2	2	4	4	3.22222	4	4	5	4	5	2	5	2	4	5	4	5	4	4	4	4.06667	2	2	4	3	2	2	2	1
2	22	1	2	2	4	4	4	4	4	3	4	2	4	2	3.5	3	2	4	4	2	2	3	4	4	3.11111	3	2	4	4	4	2	4	2	4	2	3	3	2	3	4	3.06667	2	2	3	3	2	2	3	3
2	27	1	2	2	1	1	4	3	1	4	3	3	3	1	2.4	3	3	2	4	3	5	1	5	4	3.33333	1	3	3	4	3	3	4	2	1	2	2	4	3	3	4	2.8	3	2	5	4	4	2	4	1
2	21	1	2	4	3	5	5	1	5	3	2	4	4	3	3.5	5	4	5	5	5	4	5	5	5	4.77778	4	2	5	3	4	1	4	2	3	5	1	4	3	4	5	3.33333	3	2	4	5	3	2	1	4
2	26	1	2	1	4	4	4	5	5	2	2	2	4	4	3.6	5	2	3	3	2	4	2	4	4	3.22222	4	1	5	4	2	1	4	3	3	4	3	3	4	3	4	3.2	2	1	4	4	2	2	3	2
2	22	1	2	1	4	3	3	4	5	3	2	3	3	4	3.4	4	3	4	4	4	3	5	4	4	3.88889	2	3	3	4	5	4	4	2	2	1	3	3	3	4	5	3.2	4	1	5	3	3	1	4	3
2	24	1	2	1	5	5	4	4	4	5	4	4	4	4	4.3	2	4	2	4	3	2	3	4	3	3	2	3	3	3	3	1	4	2	3	1	2	2	2	4	3	2.53333	3	2	1	2	3	1	3	2
2	23	1	2	1	3	4	3	4	4	3	1	2	1	3	2.8	4	5	5	4	4	4	4	4	3	4.11111	5	5	3	3	4	4	4	2	5	4	4	3	4	4	5	3.93333	3	2	5	4	1	4	2	4
2	24	1	2	4	5	3	5	4	5	5	5	5	5	5	4.7	5	5	4	5	5	5	5	1	4	4.33333	4	3	5	4	5	4	5	2	5	3	4	4	5	5	5	4.2	4	3	4	5	5	3	5	3
2	32	1	2	4	3	5	5	1	5	3	2	4	4	3	3.5	5	4	5	5	5	4	5	5	5	4.77778	4	2	5	3	4	1	4	2	3	5	1	4	3	4	5	3.33333	3	2	4	5	3	2	1	4
2	30	1	2	4	5	2	5	1	5	2	2	2	2	2	2.8	4	3	5	3	5	4	3	3	5	3.88889	3	3	2	4	5	2	5	2	1	3	2	4	3	3	4	3.06667	4	1	5	4	2	3	3	2
2	18	1	2	1	4	4	5	2	5	4	3	3	4	4	3.8	3	2	2	3	4	1	4	4	3	2.88889	2	3	2	2	3	2	3	4	1	3	2	2	3	3	2	2.46667	3	4	2	4	4	2	3	2
2	28	1	2	4	5	3	4	5	4	2	3	2	4	4	3.6	4	2	2	4	2	4	4	4	2	3.11111	3	2	4	4	2	2	4	2	2	2	2	4	2	4	4	2.86667	2	2	2	4	2	2	2	2
2	22	1	2	1	5	5	5	5	5	3	4	4	4	3	4.3	4	1	3	3	3	2	2	2	4	2.66667	3	1	4	4	2	1	4	2	1	1	1	3	4	3	4	2.53333	5	1	4	4	3	4	1	1
2	18	1	2	1	5	4	5	5	4	4	5	5	5	5	4.7	3	5	3	5	2	1	5	5	1	3.33333	4	4	4	3	4	1	4	2	2	3	2	4	4	5	5	3.4	4	3	3	5	2	3	4	1
2	20	1	2	3	1	1	2	4	4	2	1	1	1	1	1.8	5	2	5	4	2	5	4	4	3	3.77778	5	4	3	4	4	4	4	3	4	3	3	3	4	4	4	3.73333	3	2	4	4	1	1	2	2
2	22	1	2	3	5	3	4	1	4	3	4	4	4	4	3.6	5	4	4	5	4	5	4	5	5	4.55556	4	3	4	4	4	2	4	2	2	4	2	2	4	4	5	3.33333	4	3	4	4	2	2	4	4
2	20	1	2	3	3	4	3	4	1	5	4	2	2	4	3.2	5	3	4	5	5	3	5	1	3	3.77778	5	5	5	4	5	4	5	1	3	2	4	5	5	5	5	4.2	1	1	2	5	1	2	4	1
2	19	1	2	2	2	4	4	1	2	4	5	4	4	4	3.4	5	4	5	5	3	2	5	5	5	4.33333	3	4	4	4	4	3	4	2	3	4	3	1	2	4	4	3.26667	1	3	4	3	2	2	5	2
2	21	1	2	4	3	4	5	5	3	3	4	4	4	3	3.8	1	4	3	2	3	3	3	2	2	2.55556	1	5	5	3	1	4	3	5	3	2	3	2	5	4	5	3.4	2	2	3	5	2	1	1	1
2	28	1	2	2	3	3	4	2	2	2	2	2	1	5	2.6	4	2	5	2	5	5	2	4	3	3.55556	2	4	4	3	4	3	5	4	4	4	2	4	4	4	5	3.73333	2	3	5	4	3	3	1	2
2	21	1	3	4	4	5	5	5	5	4	5	4	5	5	4.7	5	4	3	5	4	4	5	5	5	4.44444	4	2	3	3	5	1	5	5	3	5	3	2	4	4	5	3.6	2	2	4	5	4	1	4	3
1	18	1	3	1	4	3	4	3	3	2	2	2	3	5	3.1	4	2	5	5	3	4	4	5	4	4	3	3	4	4	5	2	5	5	4	4	2	2	4	5	4	3.73333	3	5	4	2	2	2	5	2
2	20	1	3	3	3	4	4	2	4	2	4	2	3	2	3	5	4	5	4	5	5	3	5	4	4.44444	4	3	4	4	4	2	4	2	3	2	3	3	3	3	4	3.2	3	1	5	3	1	1	2	3
1	19	1	9	2	2	4	4	2	1	2	4	3	3	2	2.7	5	4	4	5	2	4	5	4	4	4.11111	4	2	5	3	4	2	4	2	3	3	2	4	2	5	4	3.26667	4	2	4	3	2	2	5	2
1	18	1	7	1	4	2	5	4	4	2	2	4	4	4	3.5	4	4	4	3	5	4	4	4	4	4	4	4	4	4	4	1	5	4	4	5	4	4	4	5	4	4	2	4	4	5	3	2	4	3
2	20	1	4	1	3	3	4	4	4	4	3	4	3	4	3.6	5	3	4	4	4	4	4	4	4	4	4	2	4	4	4	2	4	4	4	4	4	5	4	4	4	3.8	4	2	4	4	3	3	2	2
2	21	2	5	1	5	5	5	5	5	3	4	3	5	5	4.5	4	5	3	4	4	3	4	4	4	3.88889	3	2	3	3	2	2	3	3	4	3	2	1	3	4	1	2.6	2	1	4	3	3	2	2	2
2	21	1	3	4	2	4	3	3	2	2	1	2	3	2	2.4	5	3	5	4	4	5	3	4	4	4.11111	4	4	5	4	5	1	5	4	4	4	3	3	4	4	4	3.86667	3	4	5	4	2	3	3	3
2	26	2	6	1	4	3	5	2	4	4	3	2	4	4	3.5	4	2	4	3	3	3	4	4	4	3.44444	3	2	4	4	3	1	4	2	2	2	2	3	4	3	4	2.86667	1	2	3	3	1	1	4	2
1	20	1	7	3	3	3	4	4	3	3	3	3	3	2	3.1	4	2	3	3	4	3	4	4	4	3.44444	3	3	4	4	5	3	4	4	5	4	4	3	4	3	4	3.8	2	4	3	3	3	3	2	3
2	18	1	7	1	3	4	4	2	3	2	2	2	3	2	2.7	4	3	4	3	4	5	3	5	4	3.88889	3	4	4	4	2	4	4	4	3	4	3	3	4	4	3	3.53333	1	3	4	3	1	3	3	2
2	18	1	8	1	5	4	5	5	5	4	5	5	5	5	4.8	3	5	1	5	3	3	3	4	5	3.55556	2	5	5	3	3	1	4	5	3	5	1	1	5	5	5	3.53333	3	4	4	5	3	3	3	1
2	21	1	7	4	5	5	2	3	5	2	1	4	2	4	3.3	4	2	5	1	5	5	5	5	2	3.77778	1	4	3	4	3	2	5	5	2	4	2	3	3	5	3	3.26667	1	1	2	3	1	1	5	2
1	18	1	9	1	2	3	5	5	2	3	5	3	5	5	3.8	4	5	3	3	1	2	1	5	2	2.88889	5	5	4	5	5	3	5	5	5	5	5	2	5	3	5	4.46667	5	5	1	4	4	5	1	5
1	21	1	9	1	1	2	3	2	4	3	4	2	2	2	2.5	3	3	5	3	5	5	2	4	4	3.77778	5	5	4	4	5	4	5	4	1	5	5	3	4	5	5	4.26667	1	2	4	5	1	2	2	4
2	18	1	9	1	4	4	4	4	4	3	3	2	3	2	3.3	4	2	3	4	4	3	3	4	4	3.44444	2	4	4	4	4	4	5	4	4	5	3	4	4	4	4	3.93333	2	3	4	4	2	2	4	2
2	18	1	9	1	3	2	5	5	2	2	3	5	4	1	3.2	4	3	3	5	5	4	3	3	4	3.77778	3	5	4	5	5	2	5	4	5	4	5	3	5	5	5	4.33333	3	4	5	4	3	4	3	2
2	18	1	9	1	3	2	5	5	2	2	3	5	4	1	3.2	4	3	3	5	5	4	3	3	4	3.77778	3	5	4	5	5	2	5	4	5	4	5	3	5	5	5	4.33333	3	4	5	4	3	4	3	2
3	18	1	9	1	3	4	4	4	3	4	4	1	3	4	3.4	4	1	4	4	2	2	2	4	2	2.77778	4	3	5	4	5	2	5	3	3	4	3	2	4	3	4	3.6	1	4	2	4	4	3	1	4
2	18	1	9	1	3	2	5	5	2	2	3	5	4	1	3.2	4	3	3	5	5	4	3	3	4	3.77778	3	5	4	5	5	2	5	4	5	4	5	3	5	5	5	4.33333	3	4	5	4	3	4	3	2
2	18	1	9	1	3	4	5	4	4	3	4	2	5	4	3.8	3	2	4	2	2	3	5	5	4	3.33333	4	4	5	3	1	2	4	2	4	4	4	4	3	2	4	3.33333	1	2	5	4	3	2	2	1
2	21	1	9	4	1	3	3	2	4	1	2	1	1	1	1.9	5	3	5	4	4	5	3	5	5	4.33333	3	4	2	4	4	3	4	3	2	5	3	5	4	1	5	3.46667	2	4	5	3	2	2	4	2
2	25	1	4	4	3	1	4	4	2	3	3	3	4	4	3.1	1	1	3	4	4	2	1	2	1	2.11111	5	1	5	4	3	2	4	3	3	5	2	3	2	3	5	3.33333	3	1	3	4	4	2	3	2
2	21	1	7	4	4	3	3	3	3	3	2	3	2	3	2.9	4	4	4	4	4	4	3	4	4	3.88889	5	4	3	4	4	3	5	3	4	4	4	3	4	3	4	3.8	2	3	5	4	1	3	3	3
2	20	1	10	3	1	1	4	1	1	1	1	1	1	1	1.3	4	2	5	4	4	5	4	5	3	4	4	4	5	5	5	4	5	3	1	5	1	5	5	1	5	3.86667	1	1	5	5	1	1	1	1
2	22	1	7	5	4	4	4	4	4	4	2	4	3	4	3.7	3	4	3	3	3	4	4	4	4	3.55556	3	3	2	3	3	1	3	3	3	3	3	2	3	3	3	2.73333	4	2	3	3	4	4	4	2
2	19	1	9	2	4	3	4	4	4	3	2	3	3	3	3.3	3	3	4	3	4	3	3	4	3	3.33333	2	4	4	3	3	4	3	2	2	3	1	3	3	3	3	2.86667	1	3	4	3	2	3	3	2
1	24	2	6	1	5	3	4	5	5	3	5	4	5	4	4.3	1	3	1	5	1	3	1	1	1	1.88889	1	5	5	1	1	4	5	3	5	4	4	4	5	4	4	3.66667	3	4	4	4	4	4	3	1
2	18	1	7	1	5	4	5	3	5	5	4	5	4	5	4.5	4	4	4	3	4	2	2	4	3	3.33333	4	3	5	4	3	2	5	3	3	4	3	4	3	5	5	3.73333	3	3	4	4	3	4	2	4
2	21	1	8	1	5	3	4	5	5	4	3	5	4	5	4.3	3	4	5	5	5	3	5	4	3	4.11111	3	5	5	4	4	5	4	3	3	4	3	4	4	3	5	3.93333	2	2	4	5	3	3	3	2
2	21	1	9	4	4	3	2	2	3	3	1	1	2	2	2.3	5	2	4	3	4	5	3	4	4	3.77778	3	2	4	3	2	1	3	2	3	4	2	2	3	3	4	2.73333	3	2	4	4	1	2	2	3
2	19	1	10	2	5	3	3	3	5	5	1	2	5	5	3.7	3	3	3	3	4	2	4	5	4	3.44444	5	3	4	2	3	1	5	4	3	4	1	2	3	4	5	3.26667	1	1	1	3	4	2	3	3
1	24	1	4	3	1	1	5	5	1	5	5	1	4	1	2.9	4	1	1	1	1	1	1	2	1	1.44444	5	3	5	4	5	5	3	5	5	3	3	1	5	5	3	4	2	5	1	5	3	5	1	3
2	21	1	7	4	2	3	4	2	2	1	4	2	2	2	2.4	5	5	5	5	5	5	4	5	4	4.77778	5	2	5	4	4	1	5	2	4	2	3	4	3	4	2	3.33333	3	4	5	2	1	2	4	2
2	18	1	3	2	3	2	2	2	2	2	2	1	1	2	1.9	4	4	5	4	4	5	4	4	4	4.22222	4	5	5	4	4	4	5	2	4	1	4	4	5	4	4	3.93333	2	1	5	2	1	1	1	1
2	26	1	8	4	3	4	4	2	3	4	3	2	2	2	2.9	5	2	5	4	3	4	2	4	3	3.55556	4	2	4	4	2	2	3	1	2	2	3	2	2	2	4	2.6	1	1	4	2	1	2	2	2
1	18	1	9	1	4	4	4	2	4	4	3	2	4	4	3.5	5	4	4	4	4	4	4	4	3	4	4	4	4	4	4	5	4	2	4	5	3	4	4	4	3	3.86667	1	1	2	4	1	1	4	1
2	19	1	3	2	3	4	5	3	3	3	4	2	4	4	3.5	5	3	3	2	3	2	3	4	5	3.33333	2	3	5	3	1	3	3	2	2	2	3	3	4	3	3	2.8	3	2	4	4	3	1	1	1
2	21	1	4	3	5	4	5	5	5	5	4	4	5	4	4.6	4	4	4	4	4	2	2	5	5	3.77778	3	4	4	4	3	3	4	2	2	1	1	4	1	3	3	2.8	2	1	4	2	1	1	2	2
2	21	1	9	4	5	3	5	5	4	3	2	4	5	4	4	4	4	2	4	2	2	2	5	4	3.22222	4	3	4	3	3	2	4	3	3	2	1	2	3	3	4	2.93333	3	2	4	4	3	2	3	4
2	18	1	8	1	4	4	4	2	4	3	4	2	3	4	3.4	5	3	4	4	4	4	4	4	4	4	3	4	4	3	3	1	4	2	4	3	4	2	2	3	3	3	2	2	4	3	2	2	4	2
2	23	1	10	5	4	4	4	4	4	2	2	4	1	4	3.3	5	5	5	5	4	5	4	3	4	4.44444	5	4	5	4	4	2	5	3	2	4	4	4	4	5	4	3.93333	3	3	4	2	2	3	5	3
2	21	1	9	4	5	4	5	3	4	4	4	4	5	5	4.3	3	3	3	4	4	1	3	5	4	3.33333	4	5	3	3	5	2	4	3	3	3	3	5	3	3	5	3.6	2	1	4	5	2	2	3	3
1	20	1	9	3	4	3	4	4	4	4	4	1	3	5	3.6	2	2	3	2	4	2	1	4	1	2.33333	3	2	5	3	4	1	5	2	4	4	3	3	4	3	4	3.33333	1	2	4	3	1	1	4	2
2	18	1	9	1	3	4	4	3	4	4	5	4	4	4	3.9	5	4	4	4	5	3	5	4	5	4.33333	2	4	5	4	4	4	4	3	2	5	4	4	4	4	4	3.8	2	1	4	5	3	2	2	2
2	30	1	4	4	4	4	5	4	5	3	3	2	4	3	3.7	4	3	4	4	3	3	4	4	4	3.66667	3	4	5	4	3	3	3	2	4	2	3	3	3	2	4	3.2	2	2	3	4	1	4	2	1
1	25	1	3	4	5	5	4	4	5	3	3	4	4	4	4.1	4	3	5	3	3	3	3	2	4	3.33333	3	2	3	2	3	3	4	3	2	3	2	2	3	3	2	2.66667	2	2	4	2	2	2	2	2
2	18	1	9	1	4	2	5	3	4	3	4	2	4	3	3.4	5	3	3	2	4	3	4	3	2	3.22222	5	3	5	4	4	2	4	3	4	4	3	2	4	3	4	3.6	3	2	4	5	2	4	2	2
2	25	2	6	1	4	2	3	4	2	3	2	3	2	2	2.7	4	2	4	5	4	4	3	4	4	3.77778	3	3	5	4	4	1	4	2	4	2	4	2	2	4	3	3.13333	3	3	4	3	2	2	2	1
2	21	1	9	4	3	2	5	2	4	3	2	2	2	4	2.9	4	3	5	4	5	5	5	5	4	4.44444	4	2	5	4	4	2	5	3	4	5	4	2	4	4	4	3.73333	2	2	4	5	4	2	2	4
2	18	1	8	1	4	4	4	5	4	2	2	5	5	2	3.7	5	2	5	5	5	4	5	1	3	3.88889	4	2	5	5	2	2	5	5	2	5	3	4	1	3	4	3.46667	1	2	5	5	2	2	2	2
2	18	1	8	1	4	3	3	4	3	2	2	1	2	2	2.6	4	1	3	2	3	3	3	2	2	2.55556	2	4	2	5	5	4	4	4	4	3	4	4	4	5	2	3.73333	1	3	5	4	3	3	1	3
2	21	1	9	3	3	2	5	4	4	3	4	3	4	3	3.5	2	4	4	3	4	3	3	4	4	3.44444	3	2	4	4	2	1	3	2	3	2	1	2	2	3	3	2.46667	1	2	4	4	2	2	2	1
2	23	2	6	1	4	2	3	2	2	4	2	2	2	2	2.5	4	3	3	4	3	4	2	4	4	3.44444	3	5	3	4	3	4	5	3	4	3	3	4	4	4	4	3.73333	3	3	4	4	2	3	2	2
1	20	1	3	2	3	2	3	3	3	2	2	2	2	1	2.3	4	4	5	4	5	4	4	3	4	4.11111	4	5	4	4	4	4	5	3	4	4	4	4	4	4	5	4.13333	5	3	4	4	4	3	2	2
2	23	1	9	2	1	2	3	2	1	3	1	2	1	4	2	5	2	5	4	3	4	2	5	4	3.77778	5	3	4	4	4	3	5	2	4	4	4	5	5	4	5	4.06667	2	2	5	5	1	1	1	4
1	19	1	8	2	4	2	4	3	5	2	1	2	4	2	2.9	5	1	4	4	5	2	3	4	3	3.44444	3	1	4	5	4	3	4	3	3	3	4	4	4	3	5	3.53333	4	1	4	4	2	1	2	2
1	22	2	6	1	4	4	4	5	5	4	4	3	3	2	3.8	5	3	4	2	4	3	4	3	5	3.66667	5	3	4	4	4	4	5	3	4	5	4	3	4	5	5	4.13333	3	1	5	4	2	2	3	1
2	26	2	6	1	5	5	5	4	2	3	5	4	4	1	3.8	4	3	3	4	4	3	4	4	4	3.66667	4	2	5	3	2	2	5	3	3	2	3	4	3	5	2	3.2	2	2	4	4	2	2	1	1
2	24	1	9	2	3	3	5	5	4	3	5	5	4	4	4.1	3	2	2	3	2	1	1	3	2	2.11111	4	4	4	4	4	3	4	3	4	2	3	3	3	3	3	3.4	2	1	2	2	2	2	3	1
2	21	1	3	4	2	4	4	4	3	4	5	1	4	2	3.3	4	4	4	5	4	3	3	5	4	4	4	4	3	4	4	4	5	2	5	3	3	3	5	2	1	3.46667	3	1	5	2	3	1	2	3
1	20	1	10	3	4	4	5	4	4	2	3	4	4	2	3.6	3	3	2	3	2	3	3	4	2	2.77778	2	4	4	2	4	4	4	2	1	4	2	3	4	3	3	3.06667	4	2	3	4	2	1	2	2
2	24	1	10	5	4	4	4	2	4	2	3	4	2	4	3.3	4	3	4	4	4	4	3	4	4	3.77778	4	3	4	4	4	2	5	4	4	4	3	3	4	4	4	3.73333	2	2	4	4	1	2	1	4
2	19	1	9	2	5	2	5	3	4	2	3	4	3	3	3.4	2	2	5	2	4	4	3	3	2	3	2	2	3	4	2	3	3	1	3	3	2	2	4	3	4	2.73333	3	2	4	2	1	1	4	1
2	20	1	10	3	5	3	4	4	3	4	3	4	4	2	3.6	4	3	4	5	3	3	4	4	4	3.77778	4	2	5	3	3	3	4	4	3	3	1	3	4	3	3	3.2	4	3	2	4	4	2	4	1
1	20	1	7	3	5	3	5	4	4	5	5	4	5	4	4.4	4	2	3	4	2	2	2	4	3	2.88889	3	2	4	3	2	3	5	3	4	3	2	3	4	3	3	3.13333	2	3	4	4	3	3	4	2
2	35	1	4	4	5	3	4	5	3	1	3	2	3	4	3.3	5	4	5	5	5	5	5	5	5	4.88889	1	1	3	3	5	1	4	1	1	3	3	3	3	3	1	2.4	1	1	5	1	1	1	1	1
2	20	1	4	1	1	3	4	2	2	5	4	2	2	3	2.8	1	3	3	5	2	3	2	5	4	3.11111	1	2	5	3	3	2	5	3	3	4	3	4	3	4	5	3.33333	2	4	3	4	2	1	4	1
1	26	1	9	1	2	5	5	4	2	5	2	3	4	4	3.6	5	4	5	3	5	5	3	3	1	3.77778	4	4	5	5	4	4	5	5	5	4	4	5	4	3	4	4.33333	1	4	5	2	4	3	2	2
2	22	2	6	1	5	4	5	5	4	3	4	4	5	3	4.2	4	4	3	4	3	2	4	3	4	3.44444	3	3	4	3	4	2	4	2	3	2	3	3	3	3	5	3.13333	4	2	3	3	3	2	3	1
1	23	1	8	4	3	2	3	4	2	2	3	3	3	4	2.9	5	3	3	4	3	4	5	4	3	3.77778	3	2	2	2	2	2	2	3	2	4	2	2	3	3	3	2.46667	1	4	3	4	2	2	3	2
2	18	1	9	1	4	3	3	2	5	3	3	2	3	1	2.9	5	4	3	4	3	3	2	4	5	3.66667	3	4	4	3	3	2	5	3	3	4	4	4	4	3	5	3.6	1	3	4	4	2	2	2	2
2	18	1	9	1	4	1	3	1	1	2	2	2	1	4	2.1	5	2	5	4	5	2	3	4	5	3.88889	4	3	5	5	4	2	4	5	3	3	3	4	4	4	4	3.8	3	2	4	2	2	2	3	3
1	18	1	10	1	2	2	5	3	4	2	4	1	2	2	2.7	4	3	5	4	3	4	2	5	5	3.88889	2	3	4	4	4	2	4	3	4	3	3	2	3	4	4	3.26667	1	1	5	2	2	2	1	1
1	22	1	3	5	5	4	4	3	4	2	3	5	4	3	3.7	5	3	5	4	5	5	4	4	3	4.22222	3	2	5	3	5	1	5	2	2	2	2	2	4	5	5	3.2	3	2	5	4	3	2	1	3
2	18	1	7	2	4	4	4	1	4	4	3	4	5	2	3.5	3	2	3	2	3	2	2	2	1	2.22222	4	2	3	3	5	2	4	3	4	4	3	3	2	5	3	3.33333	3	2	4	4	4	2	3	3
1	22	1	9	4	4	4	4	4	4	3	4	4	4	2	3.7	4	2	4	3	3	3	5	2	2	3.11111	3	4	4	4	3	2	5	2	4	4	3	2	4	4	4	3.46667	1	1	3	2	1	1	3	3
2	25	2	6	1	4	2	2	4	5	4	2	5	5	5	3.8	4	5	4	3	4	4	5	2	3	3.77778	4	5	4	4	4	4	5	5	4	4	5	5	5	5	5	4.53333	5	4	5	5	5	2	5	2
2	18	1	8	1	4	4	4	2	4	3	4	2	3	4	3.4	5	3	4	4	4	4	4	4	4	4	3	4	4	3	3	1	4	2	4	3	4	2	2	3	3	3	2	2	4	3	2	2	4	2
2	18	1	4	1	4	3	4	2	1	3	4	2	4	5	3.2	4	3	4	3	4	4	4	4	3	3.66667	3	4	5	4	4	4	4	3	4	4	4	4	5	3	4	3.93333	2	2	5	4	1	2	3	3
2	18	1	9	1	3	3	4	2	3	2	4	2	3	5	3.1	4	3	4	4	4	3	4	4	3	3.66667	3	3	4	4	4	2	4	2	3	4	4	4	4	4	4	3.53333	1	2	4	4	3	2	2	2
2	24	1	9	1	5	4	5	5	5	5	5	3	5	4	4.6	4	2	3	3	2	3	4	4	3	3.11111	3	1	5	3	3	3	4	3	3	4	1	3	4	3	4	3.13333	5	1	4	5	4	4	5	2
1	18	1	4	1	3	4	5	5	2	2	3	5	3	3	3.5	3	5	3	2	3	5	4	3	5	3.66667	1	3	5	4	5	2	4	3	4	3	3	2	4	5	4	3.46667	4	4	5	2	4	2	3	1
2	21	1	9	1	2	3	3	5	2	3	4	1	3	3	2.9	5	4	5	2	5	5	4	5	2	4.11111	2	1	2	3	4	1	5	2	2	3	1	3	2	3	5	2.6	1	2	5	2	1	2	2	2
2	20	1	3	2	3	3	3	3	5	2	2	5	1	4	3.1	5	5	5	5	5	5	5	5	5	5	5	4	4	2	5	2	5	2	2	4	3	3	4	3	5	3.53333	2	1	4	3	1	1	4	3
1	20	1	8	1	5	4	5	4	5	5	4	5	5	1	4.3	5	4	3	5	4	1	5	5	4	4	4	5	3	4	1	5	4	3	4	2	4	5	5	3	5	3.8	3	1	5	4	5	3	4	2
2	22	1	9	3	5	4	4	5	5	3	4	3	4	2	3.9	3	3	3	4	4	1	3	3	5	3.22222	3	4	3	4	5	3	5	3	4	3	3	3	4	4	4	3.66667	1	2	3	3	3	2	5	3
2	19	1	9	2	4	3	5	5	3	4	4	3	4	2	3.7	5	2	5	4	4	3	3	4	4	3.77778	4	4	5	5	5	1	5	4	4	3	4	3	2	4	5	3.86667	2	1	4	5	2	1	1	1
1	22	2	11	1	4	2	3	2	4	5	2	3	4	5	3.4	4	4	4	4	4	4	4	4	1	3.66667	1	2	2	3	2	2	3	2	3	2	2	2	2	2	4	2.26667	3	2	3	2	2	2	3	1
1	20	1	4	3	2	2	3	1	1	2	2	5	1	3	2.2	3	1	4	2	3	5	3	4	2	3	5	3	5	4	3	1	4	2	1	5	3	2	3	4	4	3.26667	1	1	5	3	2	1	1	4
2	19	1	9	2	2	4	4	3	3	2	2	1	2	3	2.6	3	3	4	5	4	4	1	5	3	3.55556	5	4	4	5	5	2	5	2	2	5	2	4	4	3	4	3.73333	1	1	2	5	1	2	1	3
2	18	1	10	1	3	3	4	3	4	2	3	1	3	4	3	4	5	2	3	4	4	4	4	5	3.88889	4	3	1	4	4	2	4	1	3	3	3	2	4	2	3	2.86667	3	2	4	3	2	2	3	2
2	21	1	10	3	4	2	5	4	4	4	4	4	4	2	3.7	4	4	4	2	3	4	4	4	3	3.55556	3	3	1	4	5	2	4	2	3	2	2	4	4	3	5	3.13333	2	1	3	3	2	2	5	3
2	18	1	8	1	4	2	4	5	4	4	2	4	4	1	3.4	5	4	4	4	5	4	4	4	4	4.22222	4	4	5	4	5	3	5	5	4	4	4	4	5	5	5	4.4	1	1	4	4	1	1	3	4
1	24	1	9	4	4	4	3	4	4	4	4	4	3	3	3.7	4	3	4	4	4	3	4	4	3	3.66667	5	4	4	3	4	4	4	4	4	4	4	3	4	3	4	3.86667	3	3	4	3	3	3	4	4
2	23	1	8	4	3	2	4	4	4	1	1	2	1	2	2.4	4	5	5	5	4	4	4	4	3	4.22222	3	5	4	4	2	2	4	2	2	4	3	4	3	3	3	3.2	1	2	5	1	1	1	2	1
2	18	1	9	1	4	4	5	1	5	4	3	3	3	4	3.6	5	5	5	4	4	4	5	4	3	4.33333	4	3	3	5	5	1	5	2	2	2	3	3	3	3	3	3.13333	1	1	5	3	1	1	3	3
1	19	1	8	1	3	2	4	5	2	2	5	2	4	4	3.3	4	3	5	3	3	3	4	3	4	3.55556	3	3	4	5	4	4	4	3	3	4	3	4	4	3	4	3.66667	4	3	4	2	1	3	4	3
2	21	1	8	4	4	3	4	4	4	3	4	3	4	1	3.4	5	3	5	5	4	3	4	5	5	4.33333	2	4	3	3	2	3	4	3	4	3	4	3	3	3	4	3.2	3	2	3	3	3	2	3	4
2	26	1	7	5	3	4	5	4	3	1	4	3	4	3	3.4	5	4	5	3	5	3	4	4	4	4.11111	5	3	5	4	4	2	5	3	4	3	4	3	4	3	4	3.73333	1	2	5	4	3	2	2	2
1	18	1	7	1	5	4	3	3	3	2	2	5	3	3	3.3	5	5	5	4	4	5	5	4	4	4.55556	3	1	4	4	4	1	4	3	3	5	3	2	3	3	3	3.06667	1	2	4	2	1	1	2	4
1	22	1	4	4	4	2	4	1	5	4	4	4	5	4	3.7	4	3	2	3	2	2	2	3	1	2.44444	4	3	4	2	2	3	3	3	2	4	2	3	4	4	4	3.13333	1	1	2	4	1	2	2	2
2	21	1	7	4	5	5	5	4	5	4	4	4	4	2	4.2	5	4	2	3	4	4	5	3	5	3.88889	3	4	5	1	4	2	4	4	1	5	4	2	4	5	3	3.4	2	1	5	1	4	1	5	2
2	19	1	3	2	2	2	3	2	2	4	2	2	2	4	2.5	4	2	5	3	4	4	3	2	4	3.44444	4	2	3	5	5	2	4	2	4	4	4	2	4	3	4	3.46667	4	2	4	4	2	2	2	3
2	22	1	9	1	4	4	4	3	5	3	2	3	3	5	3.6	5	4	5	4	4	5	3	4	5	4.33333	4	3	3	5	4	3	4	3	3	3	3	4	5	3	4	3.6	2	1	3	3	1	1	2	3
1	27	1	9	1	3	2	5	4	3	2	3	4	3	5	3.4	3	3	4	3	4	4	2	4	1	3.11111	1	1	3	5	5	2	5	3	3	3	4	3	2	5	5	3.33333	2	2	3	1	2	2	3	1
2	18	1	4	1	3	3	4	3	3	3	2	3	3	2	2.9	4	4	4	4	3	4	3	5	4	3.88889	3	3	5	3	3	2	3	2	2	3	3	3	3	3	4	3	2	3	4	3	2	2	2	3
2	18	1	3	1	4	3	4	4	4	2	1	2	4	2	3	5	5	5	5	5	3	5	5	5	4.77778	4	2	3	3	3	2	4	1	2	3	3	1	3	5	3	2.8	1	1	5	1	1	1	1	2
2	21	1	9	4	1	2	5	5	3	3	4	5	4	4	3.6	3	3	1	4	2	1	1	3	3	2.33333	4	4	4	5	4	2	5	3	4	3	4	3	4	4	4	3.8	3	3	3	4	3	2	3	2
2	18	1	4	2	2	5	4	2	2	4	3	4	2	3	3.1	5	3	5	3	4	4	4	5	4	4.11111	4	3	5	4	5	3	4	2	3	5	2	2	3	1	5	3.4	4	2	5	5	2	1	1	1
2	19	1	4	1	4	2	4	2	2	2	4	1	2	4	2.7	4	2	5	4	4	4	4	4	4	3.88889	2	4	4	5	5	3	4	3	4	5	4	2	4	4	4	3.8	2	2	5	5	2	3	2	2
2	18	1	4	1	5	4	4	4	4	4	4	3	3	4	3.9	3	4	4	4	5	3	5	4	5	4.11111	2	5	4	3	4	4	4	2	3	2	3	5	4	3	5	3.53333	2	1	5	5	3	1	2	1
2	18	1	10	1	2	1	2	3	1	1	1	2	2	2	1.7	4	3	5	4	5	5	3	3	3	3.88889	2	1	4	5	5	2	5	4	2	4	5	3	4	5	5	3.73333	2	4	5	5	2	1	1	2
1	20	1	4	1	2	2	4	4	2	2	5	2	4	2	2.9	3	4	3	4	4	5	2	4	1	3.33333	4	1	4	5	5	1	5	2	4	2	2	2	3	4	4	3.2	1	5	2	2	2	2	1	2
2	18	1	9	1	5	4	5	2	4	4	3	4	4	4	3.9	5	3	4	3	4	3	3	2	2	3.22222	5	4	5	5	5	3	5	2	4	3	3	5	5	4	5	4.2	4	2	4	5	4	3	2	1
1	18	1	7	1	4	4	5	5	3	4	4	3	5	2	3.9	3	3	2	2	2	2	5	3	2	2.66667	4	3	3	3	4	3	5	4	4	3	4	3	3	3	2	3.4	3	3	3	2	3	4	2	3
1	20	1	9	3	4	4	5	4	5	4	3	4	4	4	4.1	2	4	3	2	4	4	2	2	3	2.88889	3	4	2	3	3	4	5	2	2	1	2	3	4	3	3	2.93333	3	1	4	2	3	1	2	1
2	20	1	9	3	3	2	4	5	4	4	4	3	4	5	3.8	2	2	3	4	3	2	3	4	3	2.88889	2	2	5	4	3	2	2	2	2	4	2	4	3	2	3	2.8	3	2	2	3	2	4	4	3
2	20	1	3	3	3	2	5	4	4	4	5	2	4	4	3.7	3	4	2	5	3	4	2	4	5	3.55556	5	3	1	4	4	1	5	1	2	4	2	1	3	5	4	3	1	1	3	1	1	1	3	2
1	20	1	3	3	4	5	3	2	2	5	4	1	1	4	3.1	4	2	4	3	3	4	4	4	4	3.55556	2	2	2	3	2	2	4	3	4	3	2	4	4	4	5	3.06667	2	2	5	2	2	2	1	2
2	20	1	3	2	3	3	4	4	3	2	2	3	2	2	2.8	4	3	4	5	4	3	1	4	4	3.55556	3	4	5	5	5	2	4	4	4	4	3	4	3	3	5	3.86667	5	4	5	5	5	5	1	1
2	18	1	7	1	3	1	4	4	5	2	4	3	4	3	3.3	4	3	3	4	4	3	3	4	5	3.66667	2	2	5	5	5	2	5	1	4	3	5	3	3	3	5	3.53333	3	2	5	4	2	1	1	4
2	18	1	10	1	2	1	2	3	1	1	1	2	2	2	1.7	4	3	5	4	5	5	3	3	3	3.88889	2	1	4	5	5	2	5	4	2	4	5	3	4	5	5	3.73333	2	4	5	5	2	1	1	2
2	25	1	9	4	3	4	5	3	1	3	4	4	4	2	3.3	5	4	4	4	4	4	2	5	4	4	3	4	4	3	3	1	5	3	4	4	4	4	2	2	4	3.33333	4	2	3	4	2	1	2	3
1	18	1	9	1	4	2	4	3	4	4	2	2	2	3	3	5	4	5	3	3	4	4	4	4	4	4	5	5	4	5	4	5	3	5	4	4	5	4	3	4	4.26667	2	2	4	4	1	1	2	3
1	22	1	8	3	5	4	5	3	1	4	2	5	5	4	3.8	5	4	5	4	4	4	4	4	5	4.33333	4	2	3	5	4	1	4	4	4	3	2	4	2	3	2	3.13333	3	2	5	2	2	2	5	2
2	24	1	8	4	4	3	5	4	4	3	3	2	4	5	3.7	4	5	4	5	4	3	4	4	3	4	5	3	3	3	3	2	5	1	3	2	3	2	3	4	3	3	2	1	3	3	4	2	4	2
2	18	1	9	1	5	5	2	2	1	2	1	3	2	4	2.7	3	4	4	3	5	4	2	2	3	3.33333	4	5	5	5	5	4	5	3	3	4	3	4	5	4	4	4.2	4	5	4	4	1	2	1	2
3	20	1	7	3	4	3	5	4	4	3	3	2	4	3	3.5	4	2	3	4	2	3	5	3	4	3.33333	5	2	2	3	3	1	4	3	2	2	3	2	2	3	4	2.73333	2	2	4	2	3	2	2	1
2	21	1	10	4	2	3	4	2	3	2	3	3	2	2	2.6	4	4	4	4	5	4	4	4	4	4.11111	2	4	4	4	4	2	4	1	3	3	3	3	4	3	4	3.2	3	2	4	4	3	2	3	3
2	18	1	9	1	2	1	5	3	3	2	2	2	2	2	2.4	5	2	4	2	4	4	4	2	3	3.33333	3	2	4	4	2	2	3	2	4	2	3	2	4	2	5	2.93333	2	2	4	2	4	3	4	2
2	25	1	10	4	3	3	5	4	4	2	5	5	4	4	3.9	3	5	4	5	4	4	4	3	2	3.77778	3	4	4	4	1	2	4	4	2	2	3	3	4	2	3	3	3	3	4	3	2	1	2	2
2	19	1	3	2	5	4	4	3	3	3	2	4	4	4	3.6	4	5	4	4	4	2	4	5	4	4	3	4	4	3	2	3	2	3	2	2	2	3	3	3	4	2.86667	4	2	2	4	4	2	2	2
2	20	1	9	3	3	4	5	4	2	3	2	3	3	4	3.3	4	4	3	4	4	4	2	4	3	3.55556	4	4	5	3	4	2	4	3	4	4	4	2	3	4	3	3.53333	3	2	4	3	2	2	2	2
2	19	1	3	2	4	3	5	4	5	3	4	3	4	2	3.7	5	3	5	3	4	4	3	4	4	3.88889	5	4	5	3	2	1	4	4	3	2	4	4	3	2	2	3.2	4	2	3	5	3	2	2	2
2	20	1	3	3	4	3	5	4	3	3	4	4	4	4	3.8	5	3	4	3	3	3	4	3	3	3.44444	4	3	5	3	4	2	4	3	3	3	2	2	2	3	3	3.06667	2	2	2	4	2	2	2	2
2	19	1	3	2	4	4	4	4	2	2	3	2	3	4	3.2	4	5	4	4	4	4	4	4	5	4.22222	5	2	3	4	4	2	4	3	2	3	2	2	4	3	3	3.06667	3	2	4	4	3	2	5	2
2	20	1	10	3	4	2	4	3	4	2	4	4	4	2	3.3	3	3	5	4	2	3	3	3	5	3.44444	2	3	2	4	1	2	2	1	2	2	2	2	3	3	3	2.26667	3	1	3	2	3	2	1	1
2	19	1	9	2	4	4	5	4	4	3	2	2	4	4	3.6	4	2	3	2	2	2	4	4	4	3	2	2	5	4	2	2	2	2	2	2	2	2	4	2	3	2.53333	1	4	4	4	2	4	2	1
2	29	2	11	1	5	3	5	5	5	2	4	3	4	4	4	3	4	4	4	3	5	3	5	4	3.88889	5	5	3	2	3	1	4	2	4	3	3	2	3	3	4	3.13333	1	3	4	2	2	2	4	3
1	23	1	8	4	5	3	3	4	4	3	2	4	4	4	3.6	4	3	5	3	3	4	4	3	4	3.66667	4	5	4	4	2	4	5	3	4	3	2	4	5	4	3	3.73333	4	2	3	4	4	2	4	2
2	20	1	3	3	3	2	5	4	4	4	5	2	4	4	3.7	3	4	2	5	3	4	2	4	5	3.55556	5	3	1	4	4	1	5	1	2	4	2	1	3	5	4	3	1	1	3	1	1	1	3	2
2	20	1	4	1	2	1	4	1	2	1	1	2	2	1	1.7	5	2	5	4	2	5	4	4	5	4	5	4	5	5	4	1	5	2	4	4	4	2	2	5	5	3.8	2	1	5	2	1	1	1	1
2	18	1	8	1	4	4	5	3	5	3	2	4	4	5	3.9	5	4	4	4	4	3	4	3	4	3.88889	5	3	5	4	5	3	4	3	3	4	3	4	3	4	2	3.66667	3	2	4	5	2	1	4	4
2	18	1	9	1	5	4	4	4	4	5	3	5	4	4	4.2	3	2	2	3	2	2	4	2	4	2.66667	4	3	4	3	3	3	5	3	3	4	4	2	3	2	3	3.26667	4	2	4	4	3	2	4	2
1	18	1	3	1	4	2	4	1	4	1	4	4	2	2	2.8	5	2	5	5	5	5	5	3	3	4.22222	3	4	5	5	4	2	4	3	4	2	4	2	4	3	4	3.53333	3	2	5	1	1	1	2	2
2	18	1	9	1	4	5	2	1	4	3	4	5	3	4	3.5	5	4	5	5	5	5	5	5	5	4.88889	5	5	5	5	3	5	3	4	1	4	1	2	4	3	3	3.53333	3	5	5	3	3	4	4	1
2	21	1	7	4	3	3	4	5	4	2	3	4	3	2	3.3	4	4	2	4	5	4	4	3	4	3.77778	4	3	4	5	3	2	4	3	2	3	3	3	3	3	4	3.26667	4	2	4	5	2	2	2	2
1	21	1	3	4	3	3	4	3	5	2	4	2	3	3	3.2	3	3	4	2	3	3	3	3	3	3	4	3	4	4	4	2	5	3	3	3	2	3	4	4	5	3.53333	1	2	4	3	1	2	2	3
1	19	1	4	2	2	4	4	1	4	4	1	1	1	1	2.3	2	2	4	5	4	4	4	5	1	3.44444	2	4	5	2	1	4	4	2	2	2	2	3	4	1	5	2.86667	1	1	3	4	1	1	1	2
1	21	1	4	4	2	3	2	5	2	2	1	2	2	1	2.2	4	3	5	4	5	4	4	3	2	3.77778	4	4	4	3	5	2	4	5	3	5	2	1	4	3	4	3.53333	1	1	5	4	1	3	1	3
2	23	1	3	4	4	4	3	4	3	2	2	2	2	3	2.9	5	4	4	3	4	4	4	4	3	3.88889	4	4	4	4	5	3	4	3	4	3	4	3	4	4	4	3.8	2	2	4	4	2	2	3	3
1	26	1	4	3	1	4	4	4	5	3	3	1	5	1	3.1	1	4	3	3	4	3	1	5	5	3.22222	2	4	5	3	5	3	5	5	1	1	1	1	2	3	3	2.93333	1	1	1	5	1	1	1	1
1	18	1	9	1	4	3	4	4	1	2	2	2	2	2	2.6	4	3	5	4	4	3	4	4	3	3.77778	2	4	2	5	5	4	5	2	2	4	4	2	4	4	4	3.53333	1	1	5	4	1	1	2	2
2	19	1	10	2	4	4	3	3	4	3	1	1	1	1	2.5	4	3	5	5	3	5	4	5	4	4.22222	4	2	4	5	4	1	4	4	1	4	4	3	2	1	4	3.13333	3	3	4	4	3	4	4	3
2	28	1	10	1	3	2	3	4	4	2	2	1	3	3	2.7	4	2	4	4	3	3	2	4	3	3.22222	4	4	5	3	5	4	5	3	4	4	4	3	4	4	4	4	1	1	4	3	1	1	2	2
2	19	1	8	1	5	5	5	4	4	3	4	3	4	4	4.1	4	2	3	2	2	3	5	3	2	2.88889	2	5	3	3	4	2	4	3	3	4	1	5	4	3	5	3.4	3	1	2	2	2	2	1	2
2	21	1	9	4	5	4	5	3	4	4	4	4	5	5	4.3	3	3	3	4	4	1	3	5	4	3.33333	4	5	3	3	5	2	4	3	3	3	3	5	3	3	5	3.6	2	1	4	5	2	2	3	3
2	29	1	9	1	2	2	4	4	2	2	2	2	2	2	2.4	4	2	4	4	4	4	2	4	2	3.33333	4	4	3	4	4	3	4	4	2	3	2	3	3	3	4	3.33333	2	4	4	4	2	2	2	2
2	18	1	4	1	4	4	5	4	5	4	4	2	4	3	3.9	2	3	2	3	3	2	4	1	3	2.55556	4	5	4	2	4	4	5	3	5	4	5	4	4	4	4	4.06667	1	4	3	4	1	2	3	3
2	20	1	9	2	1	4	2	4	1	2	1	2	1	1	1.9	5	4	5	5	5	5	5	5	4	4.77778	4	4	5	5	3	5	5	5	5	2	4	3	5	4	4	4.2	3	2	4	3	4	1	1	2
1	30	2	12	1	3	2	4	4	3	2	2	3	2	2	2.7	5	3	5	4	4	4	5	2	3	3.88889	4	2	3	4	5	1	4	4	3	3	2	2	2	3	4	3.06667	4	2	5	2	2	2	2	3
2	23	2	12	1	3	3	4	4	4	2	2	5	4	4	3.5	5	4	4	4	4	4	3	3	2	3.66667	4	2	4	4	4	3	5	2	3	2	3	4	3	4	4	3.4	3	2	4	4	4	2	2	3
2	22	2	12	1	3	3	5	3	4	1	1	4	2	5	3.1	5	3	5	4	5	4	4	4	4	4.22222	5	4	4	4	3	4	5	4	4	2	3	5	3	2	5	3.8	2	1	5	2	3	2	2	5
2	24	2	12	1	5	4	5	5	2	3	5	5	4	3	4.1	4	4	1	5	3	3	1	3	5	3.22222	4	4	5	3	4	3	3	1	1	4	2	3	3	4	3	3.13333	1	3	5	4	1	3	5	2
1	28	2	12	1	3	2	4	3	4	2	2	2	3	4	2.9	4	4	3	4	4	3	3	4	4	3.66667	4	2	2	2	4	2	3	2	2	2	2	1	2	3	2	2.33333	3	2	3	2	2	2	2	1
1	26	1	1	4	3	3	4	3	5	3	4	2	2	4	3.3	5	2	3	3	4	2	4	4	4	3.44444	4	4	1	3	2	1	4	1	3	2	2	2	3	4	3	2.6	4	1	5	2	4	1	3	1
2	23	2	12	1	2	3	3	2	3	1	1	3	2	2	2.2	5	5	5	5	5	4	2	5	5	4.55556	5	5	2	4	5	4	4	3	3	4	4	4	4	5	5	4.06667	2	4	5	5	2	2	5	4
2	22	1	17	1	4	5	2	3	3	2	1	1	3	2	2.6	4	4	4	5	4	4	2	5	5	4.11111	4	4	2	3	5	4	4	1	2	3	2	2	3	3	5	3.13333	1	2	5	4	1	1	2	2
2	24	1	1	4	2	3	4	4	2	2	2	1	4	2	2.6	5	3	4	5	4	3	5	4	5	4.22222	5	2	4	4	5	1	4	2	4	2	4	2	3	4	4	3.33333	3	3	4	4	2	1	3	2
2	50	2	12	1	2	4	4	3	2	2	2	2	2	2	2.5	4	4	5	4	4	5	2	4	4	4	4	3	4	3	2	2	4	3	4	4	3	2	3	4	4	3.26667	3	3	4	2	2	2	2	2
2	30	2	12	1	4	5	3	3	3	3	2	4	3	3	3.3	5	4	5	5	4	5	4	4	4	4.44444	4	2	4	3	5	1	3	2	3	3	2	3	3	3	4	3	3	2	5	4	3	2	2	2
2	24	1	1	4	3	4	4	4	3	3	4	2	4	3	3.4	5	4	3	5	4	3	3	3	4	3.77778	4	4	5	4	4	3	4	3	3	4	4	4	4	3	4	3.8	3	3	4	4	3	2	4	2
2	27	2	12	1	4	4	5	5	5	5	4	3	4	3	4.2	3	4	2	4	4	5	4	4	5	3.88889	5	2	2	4	5	2	4	4	3	2	4	4	3	4	3	3.4	3	2	2	3	3	3	4	3
1	31	1	13	4	2	2	4	5	4	2	1	1	3	2	2.6	4	3	4	5	4	5	1	5	4	3.88889	4	2	3	3	1	1	3	3	1	1	1	2	2	2	3	2.13333	1	1	5	3	1	1	2	3
1	30	2	12	1	3	2	4	4	3	2	2	3	2	2	2.7	5	3	5	4	4	4	5	2	3	3.88889	4	2	3	4	5	1	4	4	3	3	2	2	2	3	4	3.06667	4	2	5	2	2	2	2	3
2	22	1	9	4	2	2	4	4	2	3	2	1	3	4	2.7	4	4	3	4	4	3	4	4	4	3.77778	4	1	5	5	3	1	4	2	2	2	3	2	5	4	4	3.13333	2	1	4	2	1	1	1	2
2	25	2	14	2	4	3	4	4	3	2	3	3	3	2	3.1	5	4	5	5	5	4	3	5	5	4.55556	3	3	5	4	5	2	5	4	3	5	3	3	4	3	3	3.66667	4	4	5	5	4	1	1	2
2	23	2	14	2	4	4	4	4	4	3	2	2	4	4	3.5	5	3	5	5	5	4	4	4	4	4.33333	5	4	5	5	5	4	5	4	4	4	4	4	4	5	4	4.4	3	4	4	5	1	1	2	4
2	28	2	14	2	3	2	4	3	4	3	2	2	3	2	2.8	4	2	4	4	3	3	3	4	4	3.44444	4	4	5	5	4	3	4	3	4	2	3	3	4	4	4	3.73333	2	2	4	3	2	2	3	3
2	24	2	14	2	4	2	3	3	2	3	1	3	1	2	2.4	5	3	4	3	4	4	4	4	3	3.77778	5	4	4	4	3	2	4	3	4	3	3	2	3	4	4	3.46667	3	3	4	3	2	3	3	2
2	41	2	12	1	4	4	3	1	2	3	3	2	2	3	2.7	3	2	4	4	3	4	4	4	4	3.55556	2	3	1	3	3	2	2	2	2	2	2	3	3	4	3	2.46667	2	2	3	4	2	2	5	1
1	30	1	13	3	5	4	5	3	5	4	4	4	5	5	4.4	5	5	4	4	2	3	5	2	5	3.88889	4	5	5	2	2	4	5	4	2	2	4	5	4	2	3	3.53333	1	2	2	2	4	4	2	2
2	24	2	14	2	4	4	4	3	4	2	3	2	4	3	3.3	4	3	3	2	3	4	2	2	2	2.77778	3	2	2	4	4	1	5	3	4	1	3	2	5	3	5	3.13333	1	1	5	2	3	2	2	1
2	21	1	1	4	2	3	4	3	1	2	1	5	3	2	2.6	5	4	5	4	5	4	3	5	4	4.33333	5	3	5	5	5	3	5	2	4	3	4	3	4	3	5	3.93333	4	2	4	2	3	1	2	3
3	28	2	12	1	2	4	3	2	2	2	2	3	1	2	2.3	5	2	5	3	2	5	3	4	2	3.44444	3	2	5	5	5	2	5	3	1	5	4	4	4	4	5	3.8	3	3	5	4	2	2	2	1
2	30	1	1	4	4	4	3	4	4	3	2	1	3	2	3	3	1	4	2	3	3	4	4	3	3	3	2	4	4	4	2	3	4	2	2	2	4	2	2	4	2.93333	3	2	4	2	2	2	3	2
2	21	1	15	4	4	5	5	4	5	3	5	2	4	5	4.2	4	3	3	4	4	4	4	5	4	3.88889	5	4	5	5	5	1	5	2	5	4	5	2	4	4	5	4.06667	4	1	4	4	2	2	4	3
2	23	1	15	4	2	3	4	5	2	2	2	2	2	3	2.7	4	3	4	2	3	3	2	3	4	3.11111	4	2	4	4	5	3	5	5	4	2	4	4	4	3	4	3.8	2	2	5	2	2	1	2	2
2	21	1	15	4	5	5	4	5	5	4	2	4	4	5	4.3	4	4	4	4	3	4	4	2	5	3.77778	3	4	4	3	3	5	5	3	4	3	3	3	3	5	5	3.73333	3	1	5	5	5	3	5	4
2	18	1	16	1	5	4	4	1	4	3	3	4	3	3	3.4	4	4	5	5	4	3	4	3	5	4.11111	4	5	3	5	3	4	5	4	3	4	4	3	5	4	4	4	4	2	5	5	3	2	4	3
2	24	1	1	4	4	4	4	4	2	1	1	4	4	1	2.9	2	2	4	4	4	4	1	2	2	2.77778	2	4	2	4	4	4	5	1	1	2	1	4	4	2	2	2.8	1	1	5	2	1	1	2	2
2	22	1	9	4	2	2	4	4	2	3	2	1	3	4	2.7	4	4	3	4	4	3	4	4	4	3.77778	4	1	5	5	3	1	4	2	2	2	3	2	5	4	4	3.13333	2	1	4	2	1	1	1	2
2	24	1	1	4	1	4	4	4	3	1	2	1	2	2	2.4	5	3	4	5	4	4	2	5	4	4	5	2	2	4	4	2	5	2	2	5	3	5	3	5	5	3.6	2	2	4	4	1	2	3	4
2	23	1	15	4	4	4	3	4	4	4	3	2	4	4	3.6	5	3	3	4	4	4	4	4	4	3.88889	3	2	4	2	4	2	4	1	2	2	4	2	3	4	4	2.86667	3	1	5	4	4	2	4	1
1	21	1	17	4	3	2	5	2	4	2	2	2	1	3	2.6	4	2	4	4	2	4	2	1	2	2.77778	3	2	4	3	3	1	4	3	2	3	2	2	3	5	4	2.93333	2	1	4	2	1	1	2	2
2	24	1	17	4	5	5	3	5	2	4	3	1	3	4	3.5	3	4	3	4	5	4	1	3	4	3.44444	3	2	4	4	5	2	5	4	4	4	2	3	4	5	5	3.73333	4	3	4	5	5	5	2	2
1	28	1	17	4	4	3	4	5	4	4	3	2	4	5	3.8	4	2	2	4	4	2	4	4	2	3.11111	5	4	3	2	3	4	5	2	3	2	3	5	3	3	4	3.4	3	1	3	3	2	2	4	3
2	31	1	17	4	4	4	4	1	5	2	2	4	5	5	3.6	5	5	4	3	5	4	4	3	4	4.11111	2	4	1	4	3	2	3	2	2	2	3	5	4	3	4	2.93333	1	4	4	4	4	2	2	1
2	21	1	17	4	3	4	2	4	5	4	1	3	2	2	3	4	3	4	3	4	4	5	4	1	3.55556	4	3	3	4	3	3	5	2	4	2	4	3	4	3	4	3.4	2	2	5	4	1	1	4	1
2	20	1	19	3	5	4	4	4	5	4	2	4	4	5	4.1	5	3	4	4	5	4	4	4	4	4.11111	4	3	2	4	5	2	4	3	3	4	3	3	4	4	5	3.53333	4	1	4	4	2	2	2	2
2	32	1	17	4	5	1	4	5	1	1	2	3	1	2	2.5	5	3	5	4	5	5	2	5	3	4.11111	5	5	2	4	4	5	5	1	5	4	1	5	4	3	4	3.8	2	4	4	5	1	4	1	4
2	21	1	17	4	2	2	2	1	2	2	1	1	1	4	1.8	5	4	5	4	5	4	3	5	4	4.33333	2	1	1	3	4	1	4	1	2	1	2	4	2	4	4	2.4	1	1	4	4	1	1	1	2
2	25	1	17	4	4	3	3	2	4	2	2	2	2	3	2.7	5	4	4	5	5	4	5	4	4	4.44444	4	5	5	4	5	2	4	3	3	3	4	3	4	3	5	3.8	3	2	4	3	4	2	4	4
2	23	1	17	4	2	3	4	2	2	2	4	2	3	2	2.6	5	3	3	4	4	3	3	4	5	3.77778	5	2	4	4	5	2	5	4	2	3	2	2	3	4	4	3.4	1	2	5	1	1	1	2	2
1	22	1	17	3	4	3	4	4	3	4	3	3	3	4	3.5	5	3	5	5	5	5	5	4	4	4.55556	4	3	5	5	5	3	4	3	4	3	4	5	5	4	4	4.06667	3	4	5	5	2	2	2	3
2	21	1	17	4	4	2	4	3	3	2	4	4	4	1	3.1	5	4	5	5	5	3	4	4	5	4.44444	2	4	2	4	4	1	4	2	4	2	4	3	4	3	4	3.13333	2	1	5	4	4	4	2	2
2	21	1	17	4	3	4	5	4	4	2	4	2	3	2	3.3	5	3	5	5	5	4	5	5	4	4.55556	4	4	5	4	4	2	4	2	1	2	1	2	4	2	5	3.06667	3	3	5	3	2	2	3	2
1	21	1	17	4	2	2	4	3	5	3	3	1	2	1	2.6	5	3	5	4	4	5	5	4	4	4.33333	3	2	3	5	5	2	4	3	1	2	1	2	2	3	4	2.8	5	1	4	2	2	1	5	2
2	21	1	17	4	5	3	5	5	5	3	4	3	4	4	4.1	5	2	3	4	4	3	5	4	4	3.77778	5	5	5	5	5	3	5	3	4	3	4	5	4	4	5	4.33333	4	3	4	4	5	2	3	4
2	25	1	15	4	2	3	5	2	5	3	5	2	4	3	3.4	4	2	5	2	5	5	3	3	5	3.77778	4	2	3	4	5	1	5	2	4	5	5	5	3	1	5	3.6	4	3	5	5	3	3	3	3
2	25	1	15	4	2	3	5	2	5	3	5	2	4	3	3.4	4	2	5	2	5	5	3	3	5	3.77778	4	2	3	4	5	1	5	2	4	5	5	5	3	1	5	3.6	4	3	5	5	3	3	3	3
2	24	1	20	4	4	4	4	4	1	2	4	2	3	2	3	4	4	5	5	3	4	3	5	5	4.22222	2	4	2	4	4	3	3	2	2	4	2	4	3	1	4	2.93333	2	1	4	4	4	4	2	2
2	22	1	17	3	3	4	4	3	3	2	4	1	3	2	2.9	5	4	5	5	5	5	4	4	5	4.66667	3	3	5	4	5	2	4	2	4	3	4	4	3	3	5	3.6	4	1	4	4	1	2	2	3
2	21	1	17	4	4	2	5	3	4	2	2	4	4	3	3.3	4	5	5	5	4	5	4	5	5	4.66667	3	3	4	1	3	3	5	3	3	3	4	2	4	4	4	3.26667	2	3	5	2	2	2	2	4
2	23	1	15	4	3	4	4	2	3	2	3	4	2	2	2.9	4	4	5	3	4	4	4	4	2	3.77778	5	2	4	5	5	2	4	2	2	3	2	3	4	4	4	3.4	4	2	5	4	4	2	3	4
2	21	1	17	4	5	5	5	5	2	3	4	2	4	3	3.8	4	1	3	5	5	2	3	4	4	3.44444	5	2	5	4	4	1	5	4	5	5	5	3	3	3	3	3.8	2	1	5	4	1	1	2	4
2	27	1	17	4	5	5	5	3	4	4	3	5	5	5	4.4	4	4	2	3	4	3	5	3	3	3.44444	3	2	3	4	5	2	5	3	2	2	2	4	3	3	3	3.06667	4	3	3	4	3	2	5	3
1	22	1	17	3	4	4	4	5	5	5	5	4	5	5	4.6	5	4	4	4	5	2	5	2	2	3.66667	5	3	5	3	4	4	5	2	4	4	4	3	4	2	4	3.73333	2	2	4	4	2	2	4	4
2	24	1	17	3	3	2	5	2	2	2	4	1	3	2	2.6	4	4	5	5	5	3	5	5	4	4.44444	3	4	4	4	4	3	5	3	3	5	4	3	4	4	5	3.86667	2	1	5	4	2	2	2	2
2	19	1	17	2	1	2	4	4	4	2	3	3	3	3	2.9	4	3	4	4	4	3	4	4	4	3.77778	3	4	4	4	4	3	4	2	3	3	4	4	3	4	4	3.53333	3	2	4	4	4	3	2	2
1	21	1	17	3	5	4	3	2	1	3	2	4	1	4	2.9	4	5	5	5	5	4	5	4	5	4.66667	3	4	3	2	3	4	5	3	4	5	3	3	2	2	4	3.33333	1	4	2	4	3	2	5	1
2	22	1	17	4	4	3	5	5	5	3	4	4	4	4	4.1	5	2	4	4	3	2	5	4	4	3.66667	4	2	5	4	4	5	4	5	4	5	4	4	4	4	4	4.13333	2	3	4	4	1	2	2	4
2	22	1	17	4	4	3	3	4	5	3	3	2	3	4	3.4	5	4	5	5	5	3	4	4	5	4.44444	4	3	5	4	5	2	5	3	4	2	3	2	3	4	4	3.53333	3	2	5	4	3	2	2	3
2	25	1	15	4	3	3	4	4	2	4	4	3	2	2	3.1	3	1	5	4	3	3	3	5	3	3.33333	4	3	5	5	4	2	4	3	5	5	4	5	4	3	5	4.06667	3	3	5	5	5	2	1	2
2	22	1	17	4	4	4	4	2	4	3	2	1	3	2	2.9	5	2	5	5	4	2	3	5	2	3.66667	5	5	5	4	4	4	4	1	4	4	5	5	3	5	5	4.2	5	1	5	4	4	1	3	2
2	26	1	1	4	4	4	5	5	2	2	4	4	4	4	3.8	3	4	3	4	3	4	1	4	5	3.44444	5	4	2	5	5	3	5	3	4	4	4	5	4	2	5	4	2	2	2	3	1	1	2	3
1	23	1	21	6	3	1	4	1	4	3	4	2	4	5	3.1	3	4	3	5	5	5	4	5	4	4.22222	5	4	4	3	5	4	5	4	5	5	4	3	4	4	4	4.2	1	4	4	4	2	3	1	3
2	22	1	17	3	4	2	4	3	2	2	4	1	2	2	2.6	5	2	5	3	3	4	4	4	1	3.44444	4	5	5	3	4	2	4	4	4	3	4	3	5	4	4	3.86667	4	2	4	4	2	2	4	2
2	21	1	17	3	5	3	5	1	1	4	1	2	3	1	2.6	4	3	5	4	5	4	3	5	3	4	1	4	3	4	4	2	4	1	5	3	2	2	2	4	4	3	3	1	4	3	3	2	4	3
2	23	1	17	4	4	3	4	2	2	2	1	2	2	2	2.4	4	3	5	4	4	5	3	4	4	4	4	4	4	4	5	3	4	3	4	3	2	3	3	4	4	3.6	3	3	4	4	5	3	4	3
2	28	1	17	4	4	4	4	4	4	3	4	4	4	4	3.9	4	3	4	5	4	4	3	4	4	3.88889	3	4	4	4	5	3	3	1	4	3	3	4	4	3	4	3.46667	2	2	4	3	3	2	3	1
1	27	1	17	4	3	4	3	4	4	3	2	2	2	2	2.9	4	2	5	3	3	4	4	4	4	3.66667	5	3	3	4	3	2	4	4	3	3	3	2	2	3	4	3.2	1	2	4	2	2	2	4	2
2	24	1	17	4	4	3	5	2	4	3	4	3	5	5	3.8	5	5	4	3	3	4	5	5	2	4	3	2	5	3	2	1	5	2	4	2	3	2	4	4	2	2.93333	2	2	1	2	2	2	3	3
2	25	1	17	4	4	4	4	2	2	4	1	1	2	4	2.8	5	2	5	4	2	5	4	4	4	3.88889	3	4	5	4	4	4	4	2	3	4	3	3	4	4	5	3.73333	2	5	3	4	2	1	2	2
2	24	1	17	4	2	3	2	2	3	2	1	2	2	1	2	4	5	5	5	3	5	5	1	3	4	5	3	3	3	5	1	4	1	5	1	3	2	3	5	3	3.13333	2	2	4	4	2	2	3	4
1	25	1	17	4	5	3	4	4	3	5	3	2	4	4	3.7	4	4	3	4	4	3	4	5	4	3.88889	5	4	5	4	4	3	5	3	3	3	4	3	4	4	4	3.86667	3	3	4	4	2	1	3	3
2	39	1	17	3	3	5	3	4	5	5	2	1	2	2	3.2	2	2	3	3	2	2	1	3	2	2.22222	4	1	5	2	2	1	3	3	4	2	2	1	2	4	4	2.66667	4	1	4	2	5	1	3	2
1	21	1	17	4	2	2	4	3	5	3	3	1	2	1	2.6	5	3	5	4	4	5	5	4	4	4.33333	3	2	3	5	5	2	4	3	1	2	1	2	2	3	4	2.8	5	1	4	2	2	1	5	2
1	22	1	17	3	4	3	4	4	3	4	3	3	3	4	3.5	5	3	5	5	5	5	5	4	4	4.55556	4	3	5	5	5	3	4	3	4	3	4	5	5	4	4	4.06667	3	4	5	5	2	2	2	3
2	21	1	17	4	5	3	5	5	5	3	4	3	4	4	4.1	5	2	3	4	4	3	5	4	4	3.77778	5	5	5	5	5	3	5	3	4	3	4	5	4	4	5	4.33333	4	3	4	4	5	2	3	4
2	23	2	14	2	4	4	4	4	4	3	2	2	4	4	3.5	5	3	5	5	5	4	4	4	4	4.33333	5	4	5	5	5	4	5	4	4	4	4	4	4	5	4	4.4	3	4	4	5	1	1	2	4
1	28	1	1	4	4	3	4	5	5	3	3	2	4	4	3.7	5	2	5	3	3	3	3	4	2	3.33333	4	4	5	3	3	2	5	3	4	3	4	2	3	3	5	3.53333	3	1	4	3	4	3	2	2
2	21	1	17	4	4	2	4	3	3	2	4	4	4	1	3.1	5	4	5	5	5	3	4	4	5	4.44444	2	4	2	4	4	1	4	2	4	2	4	3	4	3	4	3.13333	2	1	5	4	4	4	2	2
2	22	1	1	4	3	4	3	4	3	3	4	2	2	2	3	5	4	5	4	4	4	4	4	4	4.22222	5	4	3	4	4	3	5	4	3	3	3	3	5	4	5	3.86667	2	2	4	2	2	2	3	3
2	23	2	12	1	2	3	3	2	3	1	1	3	2	2	2.2	5	5	5	5	5	4	2	5	5	4.55556	5	5	2	4	5	4	4	3	3	4	4	4	4	5	5	4.06667	2	4	5	5	2	2	5	4
2	23	1	13	4	3	4	2	2	3	2	3	2	2	2	2.5	4	3	5	5	4	4	4	4	5	4.22222	5	4	5	4	3	3	5	3	4	4	4	4	4	3	5	4	2	2	4	4	2	2	3	3
1	24	2	22	1	3	4	3	3	2	2	2	2	2	2	2.5	3	3	4	4	3	5	3	4	3	3.55556	4	2	2	4	4	1	4	4	4	5	3	2	2	2	3	3.06667	2	3	4	4	3	2	2	2
1	25	2	24	2	2	4	5	3	1	1	3	3	3	2	2.7	5	5	5	4	5	4	2	4	4	4.22222	3	4	2	4	4	1	4	2	3	2	4	2	2	3	5	3	3	2	5	2	1	1	2	1
1	24	1	23	3	4	2	2	3	3	2	1	4	2	5	2.8	4	3	4	5	5	4	4	3	5	4.11111	4	4	5	5	5	2	5	3	3	5	4	3	3	5	5	4.06667	3	4	5	4	2	2	2	3
1	24	2	24	2	2	3	5	5	1	2	5	1	2	2	2.8	3	2	5	4	4	4	3	4	3	3.55556	4	3	3	3	3	1	4	3	3	4	3	4	4	3	3	3.2	1	1	5	1	1	1	1	3
2	23	1	25	4	3	2	4	3	1	2	2	3	2	1	2.3	5	3	3	4	4	4	5	4	3	3.88889	3	3	3	4	4	3	5	3	2	3	2	3	3	2	3	3.06667	2	2	4	2	2	2	3	3
2	23	2	26	1	5	3	4	4	4	2	4	3	4	2	3.5	4	4	5	4	4	4	2	5	4	4	4	2	5	4	2	2	4	5	2	3	2	3	4	3	5	3.33333	2	1	5	2	1	1	1	2
1	27	2	26	1	4	4	5	4	4	4	3	2	2	2	3.4	3	2	5	4	3	5	4	3	2	3.44444	2	3	2	2	1	3	4	3	4	4	3	3	4	4	3	3	2	2	5	4	1	2	3	3
2	20	1	27	1	4	4	5	4	5	4	5	4	4	4	4.3	5	2	4	4	3	4	2	4	4	3.55556	4	3	5	4	3	4	4	4	4	3	3	4	2	2	5	3.6	3	2	5	2	2	1	1	3
2	18	1	29	1	2	4	4	4	2	2	2	4	2	2	2.8	5	4	4	3	4	4	4	4	4	4	4	2	5	5	4	2	5	3	2	4	3	2	4	4	4	3.53333	2	2	4	4	2	1	2	2
2	18	1	29	1	5	5	5	5	5	2	5	5	5	5	4.7	4	5	1	3	1	4	4	4	5	3.44444	4	4	3	3	5	1	3	3	3	2	2	2	4	3	2	2.93333	4	2	3	4	4	3	3	1
2	20	1	27	1	3	3	5	4	3	3	3	3	4	3	3.4	4	3	5	3	4	4	4	4	4	3.88889	4	4	4	3	4	3	5	2	4	4	3	3	4	3	4	3.6	4	2	4	2	2	2	3	2
2	18	1	29	1	3	4	4	1	5	4	1	1	1	3	2.7	5	1	5	3	5	3	5	4	5	4	5	3	5	5	5	4	5	4	5	5	5	3	5	3	4	4.4	5	4	5	4	5	4	1	3
1	25	1	28	1	1	2	4	5	3	3	4	3	3	1	2.9	5	3	1	3	3	2	4	5	2	3.11111	5	1	4	3	4	1	4	1	2	3	1	2	5	4	5	3	2	2	4	4	3	3	5	1
1	18	1	29	1	4	4	4	3	5	3	3	3	4	4	3.7	5	4	3	3	3	2	4	1	3	3.11111	4	4	5	3	3	4	4	3	4	3	3	4	4	3	3	3.6	3	3	4	4	3	3	5	3
2	18	1	29	1	3	3	4	4	4	2	4	3	4	4	3.5	4	4	4	4	4	3	3	4	4	3.77778	2	3	5	2	3	2	4	5	3	3	3	3	4	3	4	3.26667	2	2	4	4	3	2	4	2
2	18	1	27	1	3	3	4	1	2	2	3	4	2	4	2.8	5	3	4	4	5	4	4	5	3	4.11111	5	3	4	5	4	2	4	2	4	4	4	4	4	4	4	3.8	4	2	4	4	3	2	2	4
2	22	1	28	1	5	3	5	5	5	2	5	4	5	4	4.3	5	5	4	5	4	2	2	4	2	3.66667	4	4	5	3	5	4	5	2	4	2	4	3	5	5	5	4	1	1	2	1	2	2	2	5
1	23	2	30	1	2	3	5	4	1	3	4	4	1	2	2.9	3	3	5	5	5	2	2	5	4	3.77778	5	2	5	4	3	2	5	5	4	2	4	2	4	2	5	3.6	3	2	5	3	2	1	3	2
2	21	1	29	4	3	2	4	4	2	2	2	2	2	2	2.5	5	4	4	4	4	4	3	4	4	4	4	4	4	4	2	3	4	2	4	2	2	2	2	4	4	3.13333	2	2	4	4	1	2	2	2
2	25	2	12	1	2	4	4	4	3	3	4	4	4	2	3.4	3	3	3	3	5	4	2	4	4	3.44444	3	2	4	4	3	2	3	2	3	2	3	3	3	2	5	2.93333	2	1	4	3	1	1	2	4
2	22	2	12	1	1	3	2	2	1	1	2	3	2	2	1.9	5	3	5	4	3	4	4	4	5	4.11111	2	3	4	4	2	1	4	4	2	5	2	4	4	3	4	3.2	3	1	4	2	1	2	1	1
2	22	2	12	1	4	4	4	4	3	2	2	4	3	4	3.4	5	4	4	4	4	3	4	2	4	3.77778	3	4	4	4	3	2	4	5	4	3	4	3	4	3	3	3.53333	2	2	4	3	1	2	2	4
2	22	1	29	5	4	5	5	5	5	5	5	3	5	1	4.3	5	3	2	4	2	2	5	2	1	2.88889	4	4	4	3	5	2	2	4	3	4	2	2	4	3	5	3.4	2	2	5	5	5	2	4	4
[truncated: 47 more columns]
